# Supplementary material for: Feigning Adult ADHD on a Comprehensive Neuropsychological Test Battery: An Analogue Study
Source: Int J Environ Res Public Health. 2023 Feb 24;20(5):4070. doi: 10.3390/ijerph20054070 (PMC10001580; doi:10.3390/ijerph20054070)
Supplement: Supplementary file 1 [file ijerph-20-04070-s001.zip]

Archive with 1 entries (1 files):
- ijerph-2181991-supplementary.pdf
